# Supplementary material for: Oxytocin and vasotocin receptor variation and the evolution of human prosociality
Source: Compr Psychoneuroendocrinol. 2022 May 5;11:100139. doi: 10.1016/j.cpnec.2022.100139 (PMC9227999; doi:10.1016/j.cpnec.2022.100139)
Supplement: Multimedia component 2 [file mmc2.xlsx]

## Sheet: S1 Variation
Supplementary Table 1: Variation data for each site included in the study, in Modern humans, Archaic humans, and Non-human primates. In 'Modern Humans', rare alleles that have not been included in the analysis, in red. In 'Archaic humans', rare alleles (i.e. not found in more than one individuals) that have not been included in the analysis, in brown. Rsid: Variant ID; H-S: Hohlenstein-Stadel; LC…
Rsid	Gene	Modern humans	Archaic humans		Non-human primates
			Neanderthals	Denisovan	Chimpanzee	Bonobo	Macaque
			Altai/Vindija/Goyet/Chagyrskaya/H-S/LCs/Spy/Scladina
rs2228485	OTR	G/A	A/A/GA/TA/-/A/A/-	A	A/A	G/A	A/A
rs237897	OTR	A/G (C)	G/G/G/G/-/G/G/-	G	G/G	A/G	G/G
rs11131149	OTR	G/A	A/A/A/C/-/A/A/-	A	G/G	G/G	A/A
rs59190448	OTR	G/A	G/G/G/A/-/G/C/-	G	A/A	A/A	A/A
rs13316193	OTR	T/C	C/C/-/-/-/-/-	C	T/T	T/T	T/T
rs9872310	OTR	A/G	G/G/G/G/-/G/G/-	G	A/A	A/A	A/A
rs4686302	OTR	C/T	T/T/T/G/-/T/-/-	T	C/C	C/C	C/C
rs237888	OTR	T/C	C/T/T/T/T/T/T/-	C	C/C	C/C	C/C
rs60902022	OTR	T/C	T/C/C/C/-/C/-/-	T	T/T	T/T	T/T
rs6770632	OTR	C/A	C/A/A/A/-/A/A/-	A	A/A	A/A	A/A
rs237885	OTR	T/G	T/G/G/G/-/-/-/-	G	G/G	G/G	G/G
rs1042778	OTR	G/T (A, C)	T/T/T/T/-/T/-/-	G	T/T	T/T	T/T
rs237911	OTR	G/A	A/A/A/A/-/A/A/-	G	A/A	A/A	G/T
rs2254298	OTR	G/A	G/G/G/G/-/G/-/-	A	G/G	G/G	G/G
rs53576	OTR	A/G (T)	G/G/G/G/-/G/A/-	G	G/G	G/G	G/G
rs2268490	OTR	C/T	C/C/C/C/C/C/C/-	C	C/C	C/C	C/C
rs2268493	OTR	T/C	T/T/T/T/-/T/T/-	T	T/T	T/T	T/T
rs237917	OTR	T/C (G)	C/C/C/C/-/C/-/-	C	C/C	C/C	C/C
rs237889	OTR	T/C	C/C/C/C/-/C/-/-	C	C/C	C/C	C/C
rs1042615	VTR1A	A/G (C, T)	G/G/G/G/-/G/G/-	A	G/G	A/G	G/G
rs3803107	VTR1A	G/A	A/A/A/G/-/A/-	A	G/G	G/G	G/G
rs10784339	VTR1A	G/C (A, T)	G/G/C/-/-/C/C/-	G	G/G	G/G	G/G
rs11174811	VTR1A	C/A	C/C/C/C/-/C/C/-	C	C/C	C/C	C/C
rs3021529	VTR1A	G/A	G/G/G/G/-/G/G/-	G	G/G	G/G	G/G
rs10877969	VTR1A	T/C	C/C/C/C/-/C/-/-	C	C/C	C/C	G/G
rs3759292	VTR1A	A/G	A/A/A/A/-/A/-/-	A	A/A	A/A	A/A
rs28676508	VTR1B	C/T (G)	C/C/G/G/-/G/G/-	C	C/G	C/G	C/C
rs28632197	VTR1B	C/T (A)	C/C/T/G/-/G/G/-	C	C/G	C/G	C/C
rs33985287	VTR1B	T/C	C/C/G/G/-/G/A/-	C	C/G	C/G	C/C

## Sheet: S2 Macaque
Supplementary Table 2: Variaton data in Rhesus macaque. We list the status of a site (rs237911) as shown in different databases, whose variation was inconsistent due to reporting different strands. The same strand as in the other species we aligned is reported for the Mmul 10.0 alignment (G/T). Rs3759292 is included in a broader macaque region that was found deleted in 0.3% of the macaques.
RsID (human)	RsID (macaque)	Location	Variant	Frequency	Genotypes	Source	Link
rs237911	rs1071342573	chr2:57649711 (Mmul 8.0)	A/C	0.512/0.488	562	mGAP	https://mgap.ohsu.edu/mGAP/jbrowse-genotypeTable.view?trackId=data-60&chr=chr02&start=57649711&stop=57649711
rs237911	rs1071342573	chr2:57649711 (Mmul 8.0)	A/C	-	-	ss2713391822 and ss2052540703	https://jul2019.archive.ensembl.org/Macaca_mulatta/Variation/Population?db=core;r=2:57649710-57649711;v=rs1071342573;vdb=variation;vf=39139815
rs237911	rs1071342573	chr2:140102560 (Mmul 10.0)	G/T	-	-	dbSNP 150	https://www.ensembl.org/Macaca_mulatta/Variation/Compara_Alignments?align=1562&db=core&r=2%3A140102060-140103060&v=rs1071342573&vdb=variation&vf=31877736
rs3759292	-	chr11:62127960..62127970 (Mmul 8.0)	CTATTACAATA>C	0.997/0.003	739	mGAP	https://mgap.ohsu.edu/mGAP/jbrowse-genotypeTable.view?trackId=data-60&chr=chr11&start=62127960&stop=62127970

## Sheet: S3 OTR lit
Supplementary Table 3: OTR-SNPs with literature associations (https://www.ncbi.nlm.nih.gov/variation/view/?q=OXTR; filters: 'Variant type' (Single Nucleotide Variant) and 'Has publications' (Yes): colored in green are the studies that are related to sociality, orange the ones that are not related to sociality, and blue the ones that are possibly, but not obligatorily, related to sociality. Next t…
			Percentage %
RsID	Association	Reference
rs11720238	ASD	Francis SM et al. 2016	100	0	0
	pair bonding and social behaviour	Walum H et al. 2012
rs7632287	vocal symptoms	Holmqvist Jämsen S et al. 2017	90	0	10
	antisocial	Hovey D et al. 2016
	ASD	Francis SM et al. 2016
	Face recognition	Westberg L et al. 2016
	ASD	Francis SM et al. 2016
	ASD	LoParo D et al. 2015
	ASD	Harrison AJ et al. 2015
	pair bonding and social behaviour	Walum H et al. 2012
	empathy	Wu N et al. 2012
	ASD	Campbell DB et al. 2011
rs9872310	ASD	Campbell DB et al. 2011	100	0	0
	prosocial fund allocations in the dictator game	Israel S et al. 2009
rs237884	Global Impression-Improvement (CGI-I) scores improvement in ASD patients with this SNP after OXT administration	Kosaka H et al. 2016	100	0	0
	ASD	Harrison AJ et al. 2015
rs6770632	ADHD	Aebi M et al. 2016	80	0	20
	childhood-onset aggression	Malik AI et al. 2014
	childhood-onset aggression	Malik AI et al. 2012
	ASD	Campbell DB et al. 2011
	prosocial fund allocations in the dictator game	Israel S et al. 2009
rs1042778	Impairs Default Mode Network Connectivity in Trauma-Exposed Youth	Zeev Wolf et al. 2020	81.8	6.06	12.12
	marital quality via social support	Mattson RE et al. 2019
	ASD	Friedlander E et al. 2019
	parenting behaviour	Reichl C et al. 2019
	intergenerational transmission of parent-child relationship qualities	Savelieva K et al. 2019
	Dog-Owner Attachment	Kovács K et al. 2018
	perceived social family support	Dobewall H et al. 2018
	prosocial behaviors	Wu N et al. 2018
	ASD	de Oliveira Pereira Ribeiro L et al. 2018
	socio-emotional effects of MDMA	Vizeli P et al. 2018
	sociability indicator variance	Oksman E et al. 2018
	ADHD	Aebi M et al. 2016
	amygdala reactivity and antisocial behavior in men	Waller R et al. 2016
	growth in positive emotions from loving-kindness training	Isgett SF et al. 2016
	oxytocin dosage efficacy (alleviation of ASD symptoms)	Kosaka H et al. 2016
	Face Recognition and its Neural Correlates	Westberg L et al. 2016
	maternal behaviour	Mehta D et al. 2016
	ASD	Francis SM et al. 2016
	social temperament	Creswell KG et al. 2015
	bulimia nervosa	Kim YR et al. 2015
	ASD	Warrier V et al. 2015
	psycopathy	Dadds MR et al. 2014
	social cognition	Wade M et al. 2014
	emotional scores	Ci H et al. 2014
	social reciprocity	Feldman R et al. 2013
	pair-bonding and social behavior	Walum H et al. 2012
	sensitive parenting	Feldman R et al. 2012
	empathy	Wu N et al. 2012
	childhood-onset aggression	Malik AI et al. 2012
	aggressive behavior and anger	Johansson A et al. 2012
	ASD	Campbell DB et al. 2011
	prosocial fund allocations in the dictator game	Israel S et al. 2009
	Type 2 Diabetes	Salonen JT et al. 2007
rs35062132	NO associations
rs2139184	prosocial fund allocations in the dictator game	Israel S et al. 2009	100	0	0
rs237885	risk of aggression	Zhang Y et al. 2018	50	33.3	16.6
	overeating	Davis C et al. 2017
	ADHD	Aebi M et al. 2016
	Prepulse inhibition (PPI) of the startle reflex in postpartum women	Comasco E et al. 2016
	severity of overall schizophrenia symptoms	Souza RP et al. 2010
	ASD	Yrigollen CM et al. 2008
rs11706648	improvement of the positive symptoms after clozapine treatment in schizophrenia	Souza RP et al. 2010	100	0	0
rs237887	antisocial behavior	Poore and Waldman 2020	86.6	6.66	6.66
	social communication development	Friedlander et al. 2019
	facial affect recognition	Kim HW et al. 2019
	prosocial behaviors	Wu N et al. 2018
	late-onset OCD	Kang JI et al. 2017
	ASD	LoParo D et al. 2015
	ASD	Warrier V et al. 2015
	lower levels of post-betrayal satisfaction	Tabak BA et al. 2014
	social recognition skills	Skuse DH et al. 2014
	pair-bonding, social problems	Walum H et al. 2012
	emotional empathy	Wu N et al. 2012
	ASD	Campbell DB et al. 2011
	severity of overall schizophrenia symptoms	Souza RP et al. 2010
	Type 2 Diabetes	Salonen JT et al. 2007
	prosocial fund allocations in the dictator game	Israel S et al. 2009
rs2268490	general trust x job stress	Fang et al. 2020	71.4	14.28	14.28
	facial affect recognition	Kim HW et al. 2019
	late-onset OCD	Kang JI et al. 2017
	higher levels of post-betrayal satisfaction	Tabak BA et al. 2014
	high callous-unemotional traits in psychopathy	Dadds MR et al. 2014
	Type 2 Diabetes	Salonen JT et al. 2007
	prosocial fund allocations in the dictator game	Israel S et al. 2009
rs237888	prosocial fund allocations in the dictator game	Israel S et al. 2009	100	0	0
rs9840864	faster retaliation post-betrayal	Tabak BA et al. 2014	100	0	0
	prosocial fund allocations in the dictator game	Israel S et al. 2009
rs4686301	late-onset OCD	Kang JI et al. 2017	50	0	50
	improvement of the positive symptoms after clozapine treatment in schizophrenia	Souza RP et al. 2010
rs2268491	predicts brain activity during an emotion recognition task in autism	Uzefovsky F et al. 2019	66.6	16.6	16.6
	ASD	LoParo D et al. 2015
	ASD	Warrier V et al. 2015
	emotional empathy	Wu N et al. 2012
	depressive temperament	Kawamura Y et al. 2010
	Type 2 Diabetes	Salonen JT et al. 2007
rs2268492	ASD	Campbell DB et al. 2011	100	0	0
rs2268493	amygdala-dorsolateral prefrontal effective connectivity during explicit emotion processing x maternal care	Antonucci et al. 2020	60	20	20
	intervention outcome predictor in children with conduct problems	Glenn AL et al. 2018
	overeating	Davis C et al. 2017
	vocal symptoms	Holmqvist Jämsen S et al. 2017
	OCD onset	Kang JI et al. 2017
	ASD	Francis SM et al. 2016
	ADHD	Ayaz AB et al. 2015
	social cognitive performance in individuals with schizophrenia	Davis MC et al. 2014
	ASD	Campbell DB et al. 2011
	affective temperament	Kawamura Y et al. 2010
rs2268494	overeating	Davis C et al. 2017	57.14	14.28	28.57
	faster retaliation post-betrayal	Tabak BA et al. 2014
	prosocial fund allocations in the dictator game	Israel S et al. 2009
	ASD	Lerer E et al. 2008
	Social Desirability Index x maternal overprotection	Bonassi et al. 2020
	impulsive behavior	Bozorgmehr et al. 2020
	Impairs Default Mode Network Connectivity in Trauma-Exposed Youth	Zeev Wolf et al. 2020
rs2254298	parental bonding x neural responses to social stressor	Cataldo et al. 2020	67.34	12.24	20.4
	cardiovascular risk factor	Jacondino et al. 2019
	non-optimal parenting or social impairments	Savelieva et al. 2019
	PTSD risk	Kučukalić et al. 2019
	oxytocin levels, parental style	Fujiwara T et al. 2019
	emotion recognition and resilience	Kim HW et al. 2019
	hippocampal and amygdalar volume	Womersley JS et al. 2019
	brain activity predictor during an emotion recognition task	Uzefovsky F et al. 2019
	ASD	Friedlander E et al. 2019
	parenting behaviour, increased plasma OT levels, childhool adversity	Reichl C et al. 2019
	birth weight, executive functioning	Wade M et al. 2018
	animal directed empathy	Connor M et al. 2018
	sociability indicator variance	Oksman E et al. 2018
	alters neural responses to social stimuli in anorexia nervosa	Sala M et al. 2018
	parenting	Tombeau Cost K et al. 2017
	physical aggression	Yang L et al. 2017
	maternal behaviour and eating disorder	Micali N et al. 2017
	brain structure and default mode network function	Wang J et al. 2017
	ASD	Yang S et al. 2017
	prosociality	Shang S et al. 2017
	overeating	Davis C et al. 2017
	proximal stress, increasing momentary levels of psychotic experiences	Cristóbal-Narváez P et al. 2017
	ASD	Baribeau DA et al. 2017
	late-onset OCD	Kang JI et al. 2017
	prosopagnosia	Cattaneo Z et al. 2016
	preterm birth	Sheikh IA et al. 2016
	ASD	Francis SM et al. 2016
	ASD	LoParo D et al. 2015
	ability to identify distress in others	Massey SH et al. 2015
	eating disorder symptoms	Acevedo SF et al. 2015
	amygdala response to salient social cues	Marusak HA et al. 2015
	grey matter volume in the right insula in ASD patients	Saito Y et al. 2014
	callous-unemotional (CU) traits	Dadds MR et al. 2014
	social cognition	Slane MM et al. 2014
	social cognition	Wade M et al. 2014
	global social impairments	Parker KJ et al. 2014
	Reading the Mind in the Eyes Test scores	Lucht MJ et al. 2013
	risk of preterm birth	Kuessel L et al. 2013
	parental care	Feldman R et al. 2013
	plasma OT, sensitive parenting	Feldman R et al. 2012
	cognitive empathy	Wu N et al. 2012
	emotional empathy in schizophrenic and healthy individuals	Montag C et al. 2012
	depression, physical and social anxiety	Thompson RJ et al. 2011
	amygdala volume	Furman DJ et al. 2011
	ASD	Liu X et al. 2010
	depression	Kawamura Y et al. 2010
	amygdala volume	Inoue H et al. 2010
	ASD	Lerer E et al. 2008
	ASD	Jacob S et al. 2007
rs2254295	risk attitude	Bozorgmehr A et al. 2019	0	100	0
rs237889	ASD	Kranz TM et al. 2016	83.3	16.6	0
	variation in deontological vs utilitarian moral judgment	Bernhard RM et al. 2016
	callous-unemotional (CU) traits	Dadds MR et al. 2014
	conduct disorder	Sakai JT et al. 2012
	ASD	Lerer E et al. 2008
	diabetes	Salonen JT et al. 2007
rs13316193	empathy	Liu et al. 2020	66.6	0	33.3
	prosocial behavior	Wu N et al. 2018
	age onset OCD	Kang JI et al. 2017
	callous-unemotional (CU) traits	Dadds MR et al. 2014
	Interpersonal Reactivity Index scores	Wu N et al. 2012
	total gene expression in amydgala	Tansey KE et al. 2010
	social ability in ADHD	Park J et al. 2010
	depression	Kawamura Y et al. 2010
	ASD	Lerer E et al. 2008
rs11131149	maternal cognitive sensitivity	Wade M et al. 2015	66.6	0	33.3
	social cognition	Wade M et al. 2014
	depression	Kawamura Y et al. 2010
rs59190448	increased risk for anxiety	Myers et al. 2014	100	0	0
rs53576	self-assessed anxiety in healthy individuals	Lindholm et al. 2020	64.15	9.43	26.41
	childhood adversity x general trust	Zheng et al. 2020
	digit ratio x aggression	Butovskaya et al. 2020
	general psychopathology	Byrd et al. 2020
	Borderline personality disorder	Zhang et al. 2020
	general trust x job stress	Yu et al. 2020
	late-term pregnancy through acting by direct modulation of oxytocin and oxytocin receptor levels	Akdemir et al. 2020
	romantic love	Acevedo et al. 2020
	parental bonding x neural responses to social stressor	Cataldo et al. 2020
	stress buffering effect of social company	Sicorello et al. 2020
	hippocampal volumes x perceived social support in adolescent girls	Malhi et al. 2020
	theory of mind in controls	Giralt-López et al. 2020
	resting-state brain network in hippocampus and its connectivity	Luo et al. 2020
	glucose homeostasis	Chang et al. 2020
	stress	Lee et al. 2020
	PTSD, depression	Cao et al. 2020
	capacity for social processing x maternal depression	Asherin et al. 2020
	impacts topological patterns of brain functional networks	Wang et al. 2020
	development of social functioning within the context of emotional childhood abuse	Ebbert et al. 2020
	general trust x job stress	Fang et al. 2020
	self-other distinction	Zhao et al. 2020
	emotional processing x anorexia/healthy	Kucharska et al. 2019
	PTSD risk	Kučukalić et al. 2019
	OT levels after mother-child interaction	Baião R et al. 2019
	OT levels, parental care	Fujiwara T et al. 2019
	early care and infant cry	Senese VP et al. 2019
	adaptive interpersonal interactions	Zhao J et al. 2019
	OT effects on mentalizing, attention and reward processing during social interactions	Chen X et al. 2019
	decreased OTR methylation	Womersley JS et al. 2019
	attachment security, marital satisfaction	Monin JK et al. 2019
	Emotional Evaluation of Words Related to the Self or the Other	Meixner F et al. 2019
	predict maternal response to infant distress stimuli based on childhood adversities	Hiraoka D et al. 2019
	coping strategy and empathy	Sun R et al. 2019
	brain activity during an emotion recognition	Uzefovsky F et al. 2019
	father support and post partum depression	Bhatti P et al. 2019
	Callous-Unemotional Traits and Stressful Life Events	Ezpeleta L et al. 2019
	OXTR antagonist (OXTRA) preterm+ predicting early social communication development	Friedlander E et al. 2019
	empathic neural responses	Luo S et al. 2019
	maternal behaviour	Reichl C et al. 2019
	maternal postpartum depression effect on child behavioural problems	Choi D et al. 2019
	parasympathetic control	Bornemann B et al. 2019
	intergenerational transmission of parent-child relationship qualities	Savelieva K et al. 2019
	maternal verbal aggression in early infancy impact on blood pressure	Smarius LJCA et al. 2019
	relational aggression x depression	Kushner SC et al. 2018
	paternal care x psycopathology	Cataldo I et al. 2018
	parenting style x social responsivity to female cry vocalizations	Truzzi A et al. 2018
	conduct social behaviour	Andreou D et al. 2018
	maternal childhood maltreatment x mother-infant attachment	Ludmer JA et al. 2018
	dog-human relationship	Kovács K et al. 2018
	likability and dis-likability among, and friendship with, classroom peers	He J et al. 2018
	suicide attempt	Parris MS et al. 2018
	aggression x life stress events	Shao D et al. 2018
	early maternal sensitivity x toddler self-regulation	Augustine ME et al. 2018
rs237895	Intergenerational Transmission of the Effects of Maternal Childhood Maltreatment	Toepfer et al. 2019	0	0	100
rs2268495	increased emotion recognition performance under oxytocin versus placebo	Chen et al. 2015	100	0	0
rs61183828	liver fibrosis progression in human immunodeficiency virus/hepatitis C virus	Ulveling et al. 2016	0	100	0
rs237897	increased emotion recognition performance under oxytocin versus placebo	Chen et al. 2015	100	0	0
rs237898	ASD	Lerer et al. 2008	100	0	0
rs237899	improvement of the positive symptoms in schizophrenia	Souza RP et al. 2010	100	0	0
rs237900	variance in Harm Avoidance	Stankova et al. 2012	100	0	0
rs237902	low amygdala activation in schizophrenia	Haram et al. 2016	50	33.3	16.66
	ASD	Ocakoğlu et al. 2018
	cocaine addiction	Levran et al. 2014
	possible gestational age-dependent effects on prematurity	Kim et al. 2013
	variance in Harm Avoidance	Stankova et al. 2012
	negative symptom scores in schizophrenia	Montag et al. 2012
rs4686302	ADHD	Kalyoncu et al. 2019	40	40	20
	social connectedness in men	Chang et al. 2013
	possible gestational age-dependent effects on prematurity	Kim et al. 2013
	emotional empathy	Wu et al. 2012
	oxytocin stimulation of contractility	Füeg et al. 2019
rs2228485	increased risk of preterm birth	Kuessel L et al. 2013	66.6	33.3	0
	mind reading	Lucht MJ et al. 2013
	affect and emotional loneliness	Lucht MJ et al. 2009
rs237911	increased risk of preterm birth	Kuessel L et al. 2013	0	100	0
rs237915	the genotype + low economic privilege reverses ventral striatum-social anxiety association	Gonzalez et al. 2019	100	0	0
	modulates ventral striatal activity to social cues and response to stressful life events	Loth et al. 2014
rs4564970	increased emotion recognition performance under oxytocin versus placebo	Chen et al. 2015	50	0	50
	antisocial behavior in adolescent boys	Hovey D et al. 2016
	self-reported aggressive behavior x alcohol consumption	Johansson et al. 2012
	alcohol x aggression in men	Johansson et al. 2012
rs968389	maternal oxytocin response x maternal behavior	Mehta D et al. 2016	0	0	100
rs237917	increased emotion recognition performance under oxytocin versus placebo	Chen et al. 2015	100	0	0
rs2268498	subjective sleep quality	Wu et al. 2020	63.15	26.31	10.52
	stress buffering effect of social company	Sicorello et al. 2020
	risk of provisional PTSD diagnosis	Zhang et al. 2019
	oxytocin x self-other distinction x memory	Zhao et al. 2019
	maternal verbal aggression in early infancy impact on blood pressure	Smarius LJCA et al. 2019
	interpretation bias in the spontaneous appraisal of neutral words	Meixner F et al. 2019
	Real-World Social Network Size	Sariyska et al. 2018
	resting-state functional connectivity of amygdala subregions	Zimmermann et al. 2018
	ASD	Montag et al. 2017
	overeating	Davis et al.2017
	empathy	Melchers et al. 2017
	increased emotion recognition performance under oxytocin versus placebo	Chen et al. 2015
	genotype x human hippocampal tissue expression	Reuter et al. 2017
	social perception	Melchers et al. 2017
	high empathic accuracy x stronger responsiveness of the right STS	Laursen et al. 2014
	empathic concern	Christ et al. 2016
	recognition of facial emotion	Melchers et al. 2013
	negative emotionality	Montag et al. 2011
	moral judgment	Walter et al. 2012
rs60902022	in LD with SNP associated with Social Cognitive Performance in Individuals With Schizophrenia	Davis et al. 2014	100	0	0
			3011.28	582.36	605.42
			:44	:44	:44
			0.7169	0.1386	0.1441
			0.72	0.14	0.14
Chi-squared test between highest percentages (n=285)
Difference	0.58
95% CI	50.9044% to 64.0465%
Chi-squared	195.238
DF	1
Significance level	P < 0.0001

## Sheet: S4 VTR1A lit
Supplementary Table 4: VTRR1A-SNPs with literature associations (https://www.ncbi.nlm.nih.gov/variation/view/?q=AVPR1A; filters: 'Variant type' (Single Nucleotide Variant) and 'Has publications' (Yes): colored in green are the studies that are related to sociality, orange the ones that are not related to sociality, and blue the ones that are possibly, but not obligatorily, related to sociality. N…
			Percentage %
SNP	Association	Reference
rs10784339	Heroin adiction	Levran et al 2014	0	100	0
	Substance use disorders	Maher et al 2011
rs11174811	Hypertension in Han chinese	Zhang et al 2019	16.6	83.3	0
	Severe Acetaminophen Liver Injury	Randesi et al 2017
	Heroin adiction	Levran et al 2014
	Childhood-onset aggression	Malik et al 2014
	Increased blood preasure	Nossent et al 2011
	AVPR1A expression, substance use	Maher et al 2011
rs3803107	Hypertension in Han chinese	Zhang et al 2019	0	100	0
rs1042615	Differences in moral judgment	Bernhard et al 2016	16.6	83.3	0
	Increased triglycerides	Enhrning et al 2008
	Interval walking training in middle-ages and old people	Masuki et al 2010
	Diabetes in men	Enhrning et al 2008
	Vocal symptoms (nominally significant, didn’t survive correction)	Jämsen et al 2017
	analgesic efficacy	Mogil et al 2011
rs3021529	extra-pair mating	Zietsch et al.2014	25	25	50
	ejaculatory function	Jern et al., 2012
	susceptibility for panic disorder	Keck et al. 2008
	Nicotine dependence	Saccone et al 2006
rs3741865	NO associations
rs11174815	Autism in Irish population	Tansey et al 2011	100	0	0
rs10877969	Pain sensitivity and gene-sex interactions	Mogil et al 2011	50	50	0
	Autism	Yang et al 2010
rs3759292	Heroin adiction in African Americans	Kreek et al 2011	0	100	0
	Heroin adiction in African Americans	Levran et al 2009
rs1074798	NO associations
			213.6	541.6	50
			:8	:8	:8
			0.267	0.677	0.0625
			0.27	0.68	0.06
Chi-squared test between highest percentages (n=24)
Difference	0.41
95% CI	12.7476% to 61.2764%
Chi-squared	7.921
DF	1
Significance level	P = 0.0049

## Sheet: S5 VTR1B lit
Supplementary Table 5: VTR1B-SNPs with literature associations (https://www.ncbi.nlm.nih.gov/variation/view/?q=AVPR1B; filters: 'Variant type' (Single Nucleotide Variant) and 'Has publications' (Yes): colored in green are the studies that are related to sociality, orange the ones that are not related to sociality, and blue the ones that are possibly, but not obligatorily, related to sociality. Ne…
			Percentage %
SNP	Association	Reference
rs28418396	Serious adverse events associated with vasopressin and norepinephrine infusion in septic shock.	Anantasit et al 2014	0	100	0
rs3891068	NO associations
rs33933482	NO associations
rs35439639	NO associations
rs33985287	childhood onset of mood disorders	Dempster et al. 2007	100
rs33976516	Bipolar Disorder	Koefoed P et al. 2011	0	0	100
rs28676508	Increased aggression	Zai et al 2011	100	0	0
rs28632197	ASD	Francis et al 2016	50	0	50
	Panic disorder	Keck et al 2008
rs35810727	Elevated BMI	Enhrning et al 2016	0	100	0
rs3891064	NO associations
rs3891062	NO associations
rs3891059	NO associations
rs33990840	Depression	Ben-Efraim et al 2013	0	0	100
rs35369693	ASD	Francis et al 2016	100	0	0
	Aggression in children	Luppino et al 2014
rs35608965	Emotional empathy and prosociality	Wu et al 2015	100	0	0
rs28373064	Emotional empathy and prosociality	Wu et al 2015	100	0	0
rs28536160	Mood disorders	Szczepankiew et al 2013	0	0	100
	Psychotic features	Leszczyska-Rodziewicz et al 2012
			550	200	350
			:11	:11	:11
			0.5	0.1818	0.318
			0.5	0.18	0.32
Chi-squared test between highest percentages (n=14)
Difference	0.18
95% CI	-16.7459% to 47.4345%
Chi-squared	0.904
DF	1
Significance level	P = 0.3417

## Sheet: S6 Stats
Supplementary Table 6: P values are shown for pair-comparisons of the proportions of the studies of all genes that are related to sociality (colored in green in Supplementary Tables 2, 3 and 4) in each of the genes, using a chi-squared test.
OTR (n=285) vs VTR1A (n=24)
Difference	0.45
95% CI	24.2950% to 59.4725%
Chi-squared	20.709
DF	1
Significance level	P < 0.0001
OTR (n=285) vs VTR1B (n=14)
Difference	0.22
95% CI	-1.8389% to 45.7113%
Chi-squared	3.124
DF	1
Significance level	P = 0.0771
VTR1A (n=24) vs VTR1B (n=14)
Difference	0.23
95% CI	-7.6097% to 49.9032%
Chi-squared	1.99
DF	1
Significance level	P = 0.1584

## Sheet: S10 RegDB results
Supplementary Table 10: RegulomeDB (https://www.regulomedb.org/regulome-search) results for all sites discussed in the study. Chromosome (chrom) locations (start and end) are in GRCh37/hg19 coordinates. The RegulomeDB 'probability' score is ranging from 0 to 1, with 1 being most likely to be a regulatory variant. The 'ranking' scheme is based on the availability of data shown here https://www.reg…
chrom	start	end	rsids	probability	ranking	ChIP	DNase	Footprint	Footprint_matched	PWM	PWM_matched	QTL
chr12	63545679	63545680	rs3021529	0.60906	4	TRUE	TRUE	FALSE	FALSE	FALSE	FALSE	FALSE
chr12	63547238	63547239	rs10877969	0.60906	4	TRUE	TRUE	FALSE	FALSE	FALSE	FALSE	FALSE
chr12	63538645	63538646	rs10784339	0.18412	7	FALSE	FALSE	FALSE	FALSE	FALSE	FALSE	FALSE
chr3	8802742	8802743	rs13316193, rs386658241	0.14427	5	FALSE	TRUE	FALSE	FALSE	TRUE	FALSE	FALSE
chr1	206230957	206230958	rs28632197	0.66356	3a	TRUE	TRUE	FALSE	FALSE	TRUE	FALSE	FALSE
chr3	8809702	8809703	rs2228485	0.549	2b	TRUE	TRUE	TRUE	FALSE	TRUE	FALSE	FALSE
chr3	8808284	8808285	rs237897	0.13454	5	FALSE	TRUE	FALSE	FALSE	FALSE	FALSE	FALSE
chr12	63544208	63544209	rs1042615	0.60906	4	TRUE	TRUE	FALSE	FALSE	FALSE	FALSE	FALSE
chr3	8810007	8810008	rs237911	0.60906	4	TRUE	TRUE	FALSE	FALSE	FALSE	FALSE	FALSE
chr3	8797084	8797085	rs2268490	0.60906	4	TRUE	TRUE	FALSE	FALSE	FALSE	FALSE	FALSE
chr12	63540833	63540834	rs3803107	0.51981	5	FALSE	TRUE	FALSE	FALSE	TRUE	FALSE	FALSE
chr3	8802227	8802228	rs2254298	0.70497	4	TRUE	TRUE	TRUE	FALSE	FALSE	FALSE	FALSE
chr3	8804370	8804371	rs53576	0.4099	5	FALSE	TRUE	FALSE	FALSE	TRUE	FALSE	FALSE
chr3	8803000	8803001	rs59190448	0.60906	4	TRUE	TRUE	FALSE	FALSE	FALSE	FALSE	FALSE
chr3	8802482	8802483	rs237889	0.55436	1f	TRUE	TRUE	FALSE	FALSE	FALSE	FALSE	TRUE
chr1	206231258	206231259	rs33985287	0.60906	4	TRUE	TRUE	FALSE	FALSE	FALSE	FALSE	FALSE
chr3	8802850	8802851	rs11131149	0.60906	4	TRUE	TRUE	FALSE	FALSE	FALSE	FALSE	FALSE
chr12	63547312	63547313	rs3759292	0.18412	7	FALSE	FALSE	FALSE	FALSE	FALSE	FALSE	FALSE
chr1	206230985	206230986	rs28676508	0.60906	4	TRUE	TRUE	FALSE	FALSE	FALSE	FALSE	FALSE
chr3	8800839	8800840	rs2268493	0.57256	3a	TRUE	TRUE	FALSE	FALSE	TRUE	FALSE	FALSE
chr3	8802402	8802403	rs60902022	0.5497	3a	TRUE	TRUE	FALSE	FALSE	TRUE	FALSE	FALSE
chr3	8809221	8809222	rs4686302	0.60906	4	TRUE	TRUE	FALSE	FALSE	FALSE	FALSE	FALSE
chr3	8794544	8794545	rs1042778	0.17046	6	FALSE	FALSE	FALSE	FALSE	TRUE	FALSE	FALSE
chr3	8793380	8793381	rs9872310	0.13454	5	FALSE	TRUE	FALSE	FALSE	FALSE	FALSE	FALSE
chr3	8797094	8797095	rs237888	0.61238	3a	TRUE	TRUE	FALSE	FALSE	TRUE	FALSE	FALSE
chr12	63540475	63540476	rs11174811	0	5	FALSE	TRUE	TRUE	FALSE	TRUE	FALSE	FALSE
chr3	8793723	8793724	rs6770632	0.60906	4	TRUE	TRUE	FALSE	FALSE	FALSE	FALSE	FALSE
chr3	8795542	8795543	rs237885	0.06459	5	FALSE	TRUE	FALSE	FALSE	TRUE	FALSE	FALSE
chr3	8812698	8812699	rs237917	0.60906	4	TRUE	TRUE	FALSE	FALSE	FALSE	FALSE	FALSE

## Sheet: S11 LD Matrix
Supplementary Table 11: Linkage Disequilibrium analyses' results from LDmatrix (https://ldlink.nci.nih.gov/?tab=ldmatrix). For each of the genes (OTR, VTR1A, VTR1B), we examined LD in all the sites we identified in the study. We colored in red R² values > 0.8 -our significance cutoff- and their corresponding D' values. In shaded red, the R² values close to significance and their corresponding D' …
OTR-R² values
RS_number	rs9872310	rs6770632	rs1042778	rs237885	rs2268490	rs237888	rs2268493	rs2254298	rs60902022	rs237889	rs13316193	rs11131149	rs59190448	rs53576	rs237897	rs4686302	rs2228485	rs237911	rs237917
rs9872310	1.0	0.42	0.114	0.039	0.018	0.135	0.0	0.003	0.062	0.027	0.067	0.07	0.093	0.029	0.034	0.002	0.003	0.0	0.004
rs6770632	0.42	1.0	0.148	0.019	0.018	0.151	0.002	0.001	0.041	0.03	0.047	0.052	0.118	0.027	0.045	0.005	0.002	0.0	0.002
rs1042778	0.114	0.148	1.0	0.205	0.076	0.068	0.033	0.019	0.129	0.079	0.126	0.122	0.093	0.082	0.07	0.001	0.002	0.002	0.006
rs237885	0.039	0.019	0.205	1.0	0.232	0.065	0.19	0.08	0.229	0.186	0.214	0.207	0.002	0.072	0.06	0.02	0.0	0.02	0.021
rs2268490	0.018	0.018	0.076	0.232	1.0	0.039	0.071	0.357	0.107	0.006	0.109	0.088	0.001	0.004	0.003	0.006	0.029	0.003	0.126
rs237888	0.135	0.151	0.068	0.065	0.039	1.0	0.023	0.0	0.022	0.028	0.022	0.023	0.186	0.014	0.022	0.016	0.017	0.014	0.015
rs2268493	0.0	0.002	0.033	0.19	0.071	0.023	1.0	0.066	0.405	0.109	0.376	0.319	0.038	0.031	0.017	0.137	0.047	0.171	0.007
rs2254298	0.003	0.001	0.019	0.08	0.357	0.0	0.066	1.0	0.164	0.111	0.172	0.141	0.021	0.006	0.0	0.019	0.006	0.017	0.043
rs60902022	0.062	0.041	0.129	0.229	0.107	0.022	0.405	0.164	1.0	0.269	0.932	0.861	0.186	0.103	0.089	0.049	0.03	0.052	0.001
rs237889	0.027	0.03	0.079	0.186	0.006	0.028	0.109	0.111	0.269	1.0	0.285	0.281	0.068	0.082	0.096	0.003	0.035	0.006	0.019
rs13316193	0.067	0.047	0.126	0.214	0.109	0.022	0.376	0.172	0.932	0.285	1.0	0.923	0.194	0.105	0.095	0.046	0.033	0.053	0.001
rs11131149	0.07	0.052	0.122	0.207	0.088	0.023	0.319	0.141	0.861	0.281	0.923	1.0	0.234	0.104	0.095	0.027	0.03	0.032	0.0
rs59190448	0.093	0.118	0.093	0.002	0.001	0.186	0.038	0.021	0.186	0.068	0.194	0.234	1.0	0.051	0.055	0.016	0.008	0.012	0.002
rs53576	0.029	0.027	0.082	0.072	0.004	0.014	0.031	0.006	0.103	0.082	0.105	0.104	0.051	1.0	0.591	0.076	0.172	0.069	0.004
rs237897	0.034	0.045	0.07	0.06	0.003	0.022	0.017	0.0	0.089	0.096	0.095	0.095	0.055	0.591	1.0	0.112	0.225	0.102	0.009
rs4686302	0.002	0.005	0.001	0.02	0.006	0.016	0.137	0.019	0.049	0.003	0.046	0.027	0.016	0.076	0.112	1.0	0.238	0.637	0.104
rs2228485	0.003	0.002	0.002	0.0	0.029	0.017	0.047	0.006	0.03	0.035	0.033	0.03	0.008	0.172	0.225	0.238	1.0	0.401	0.314
rs237911	0.0	0.0	0.002	0.02	0.003	0.014	0.171	0.017	0.052	0.006	0.053	0.032	0.012	0.069	0.102	0.637	0.401	1.0	0.166
rs237917	0.004	0.002	0.006	0.021	0.126	0.015	0.007	0.043	0.001	0.019	0.001	0.0	0.002	0.004	0.009	0.104	0.314	0.166	1.0
OTR-D' values
RS_number	rs9872310	rs6770632	rs1042778	rs237885	rs2268490	rs237888	rs2268493	rs2254298	rs60902022	rs237889	rs13316193	rs11131149	rs59190448	rs53576	rs237897	rs4686302	rs2228485	rs237911	rs237917
rs9872310	1.0	0.91	0.732	0.501	0.593	0.374	0.027	0.297	0.513	0.649	0.55	0.558	0.315	0.555	0.581	0.294	0.084	0.023	0.196
rs6770632	0.91	1.0	0.595	0.252	0.426	0.555	0.163	0.134	0.298	0.493	0.329	0.343	0.467	0.381	0.477	0.325	0.045	0.082	0.087
rs1042778	0.732	0.595	1.0	0.53	0.56	0.578	0.3	0.319	0.379	0.514	0.363	0.358	0.642	0.43	0.387	0.051	0.066	0.097	0.104
rs237885	0.501	0.252	0.53	1.0	0.835	0.66	0.838	0.566	0.589	0.674	0.552	0.548	0.104	0.343	0.305	0.34	0.028	0.343	0.173
rs2268490	0.593	0.426	0.56	0.835	1.0	0.889	0.887	0.691	0.7	0.206	0.684	0.619	0.11	0.082	0.075	0.317	0.182	0.23	0.511
rs237888	0.374	0.555	0.578	0.66	0.889	1.0	0.782	0.076	0.312	0.681	0.324	0.325	0.453	0.39	0.473	0.832	0.542	0.771	0.381
rs2268493	0.027	0.163	0.3	0.838	0.887	0.782	1.0	0.991	0.994	0.993	0.989	0.905	0.971	0.434	0.31	0.461	0.267	0.521	0.14
rs2254298	0.297	0.134	0.319	0.566	0.691	0.076	0.991	1.0	1.0	0.997	0.99	0.905	0.717	0.124	0.027	0.655	0.097	0.634	0.345
rs60902022	0.513	0.298	0.379	0.589	0.7	0.312	0.994	1.0	1.0	1.0	0.997	0.951	0.859	0.507	0.457	0.43	0.217	0.448	0.037
rs237889	0.649	0.493	0.514	0.674	0.206	0.681	0.993	0.997	1.0	1.0	0.997	0.997	1.0	0.35	0.389	0.215	0.457	0.303	0.25
rs13316193	0.55	0.329	0.363	0.552	0.684	0.324	0.989	0.99	0.997	0.997	1.0	0.967	0.907	0.495	0.459	0.432	0.235	0.467	0.029
rs11131149	0.558	0.343	0.358	0.548	0.619	0.325	0.905	0.905	0.951	0.997	0.967	1.0	0.99	0.497	0.461	0.33	0.223	0.363	0.021
rs59190448	0.315	0.467	0.642	0.104	0.11	0.453	0.971	0.717	0.859	1.0	0.907	0.99	1.0	0.714	0.72	0.784	0.143	0.675	0.096
rs53576	0.555	0.381	0.43	0.343	0.082	0.39	0.434	0.124	0.507	0.35	0.495	0.497	0.714	1.0	0.79	0.845	0.829	0.816	0.088
rs237897	0.581	0.477	0.387	0.305	0.075	0.473	0.31	0.027	0.457	0.389	0.459	0.461	0.72	0.79	1.0	1.0	0.923	0.964	0.138
rs4686302	0.294	0.325	0.051	0.34	0.317	0.832	0.461	0.655	0.43	0.215	0.432	0.33	0.784	0.845	1.0	1.0	0.75	0.808	0.672
rs2228485	0.084	0.045	0.066	0.028	0.182	0.542	0.267	0.097	0.217	0.457	0.235	0.223	0.143	0.829	0.923	0.75	1.0	0.986	0.761
rs237911	0.023	0.082	0.097	0.343	0.23	0.771	0.521	0.634	0.448	0.303	0.467	0.363	0.675	0.816	0.964	0.808	0.986	1.0	0.859
rs237917	0.196	0.087	0.104	0.173	0.511	0.381	0.14	0.345	0.037	0.25	0.029	0.021	0.096	0.088	0.138	0.672	0.761	0.859	1.0
VTR1A-R² values
RS_number	rs10784339	rs11174811	rs3803107	rs1042615	rs3021529	rs10877969	rs3759292
rs10784339	1.0	0.241	0.701	0.239	0.245	0.844	0.048
rs11174811	0.241	1.0	0.333	0.058	0.914	0.123	0.012
rs3803107	0.701	0.333	1.0	0.169	0.35	0.577	0.034
rs1042615	0.239	0.058	0.169	1.0	0.061	0.209	0.197
rs3021529	0.245	0.914	0.35	0.061	1.0	0.138	0.012
rs10877969	0.844	0.123	0.577	0.209	0.138	1.0	0.045
rs3759292	0.048	0.012	0.034	0.197	0.012	0.045	1.0
VTR1A-D' values
RS_number	rs10784339	rs11174811	rs3803107	rs1042615	rs3021529	rs10877969	rs3759292
rs10784339	1.0	1.0	0.998	0.994	0.983	0.948	1.0
rs11174811	1.0	1.0	0.987	1.0	0.982	0.692	1.0
rs3803107	0.998	0.987	1.0	0.998	0.985	0.877	1.0
rs1042615	0.994	1.0	0.998	1.0	1.0	0.961	0.997
rs3021529	0.983	0.982	0.985	1.0	1.0	0.715	1.0
rs10877969	0.948	0.692	0.877	0.961	0.715	1.0	1.0
rs3759292	1.0	1.0	1.0	0.997	1.0	1.0	1.0
VTR1B-R² values
RS_number	rs28632197	rs28676508	rs33985287
rs28632197	1.0	0.424	0.314
rs28676508	0.424	1.0	0.714
rs33985287	0.314	0.714	1.0
VTR1B-D' values
RS_number	rs28632197	rs28676508	rs33985287
rs28632197	1.0	0.998	0.969
rs28676508	0.998	1.0	0.953
rs33985287	0.969	0.953	1.0

## Sheet: S12 1000 Genomes
Supplementary Table 12: 1000 Genomes Project data. For each SNP identified in the study, we list the alleles discusses and their distribution in all populations involved in the 1000 Genomes Project.
SNPs	Alleles	Global	African	American	East Asian	South Asian	European
rs11131149	G/A	60/40	34/66	54/46	84/16	73/27	62/38
rs59190448	G/A	86/14	53/47	95/5	100	98/2	99/1
rs13316193	T/C	60/40	37/63	47/53	84/16	73/27	62/38
rs9872310	A/G	87/13	70/30	88/12	100	98/2	86/14
rs4686302	C/T	86/14	93/7	73/27	83/17	86/14	88/12
rs237888	T/C	87/13	61/39	94/6	100	99/1	94/6
rs60902022	T/C	61/39	41/59	47/53	84/16	75/25	63/37
rs6770632	G/A	77/23	48/52	83/17	99/1	94/6	75/25
rs237885	T/G	51/49	47/53	43/57	72/28	44/56	49/51
rs1042778	G/T	59/41	32/68	54/46	92/8	61/39	62/38
rs237911	A/G	86/14	92/8	71/29	82/18	93/7	85/15
rs2254298	G/A	79/21	75/25	78/22	66/34	90/10	89/11
rs53576	G/A	61/39	81/19	64/36	35/65	55/45	65/35
rs2268490	C/T	74/26	74/26	77/23	50/50	85/15	86/14
rs2268493	T/C	80/20	90/10	62/38	85/15	82/18	70/30
rs2228485	A/G	72/28	64/36	59/41	73/27	86/14	76/24
rs237917	C/T	58/42	57/43	50/50	35/65	73/27	73/27
rs237889	C/T	70/30	91/9	80/20	59/41	57/43	60/40
rs3803107	G/A	76/24	64/34	91/9	85/15	62/38	86/14
rs1042615	G/A	65/35	85/15	36/64	46/54	70/30	54/46
rs11174811	C/A	90/10	91/9	94/6	97/3	82/18	88/12
rs10784339	G/C	69/31	42/58	88/12	85/15	61/39	84/16
rs3021529	G/A	90/10	90/10	93/7	97/3	82/18	88/12
rs3759292	A/G	90/10	98/2	94/6	67/33	91/9	100
rs10877969	A/C	70/30	39/61	91/9	85/15	67/33	87/13
rs28676508	C/T	76/24	50/50	88/12	91/9	76/24	87/13
rs28632197	C/T	88/12	91/9	92/8	91/9	78/22	88/12
rs33985287	T/C	71/29	39/61	83/17	91/9	75/25	83/17

## Sheet: S13 Selection analysis
Supplementary Table 13: Selection analysis based on Schaschl et al. 2015 results. Listed are the results from the FDIST, Bayescan and Lewontin and Krackauer extended tests of our identified SNPs found in the Schaschl et al. 2015 Additional File. The results with significance based on our filtering (P or q value < 0.05) are highlighted in green (: positive selection) or yellow (: balancing selecti…
	FDIST			BayeScan				FLK
rsID	HE	FST	P	log10(BF)	q-val	αi	FST	Ht	F.LK	P
rs6770632	0.3567	0.1545	0.9551	-0.3203	0.2942	0.2607	0.1131	0.423	3.988	0.136
rs1042778	0.4776	0.1635	0.9851	-1.2907	0.8133	0.0161	0.0891	0.467	0.142	0.932
rs237885	0.5013	0.0555	0.2712	0.1385	0.1806	-0.6004	0.0581	0.499	0	1
rs237888	0.196	0.1925	0.798	-0.6614	0.4348	0.1349	0.1009	0.267	8.993	0.011
rs59190448	0.1825	0.3103	0.0004	3.3977	0.0004	1.447	0.2548	0.262	13.521	0.001
rs10877969	0.366	0.1935	0.8974	-1.3998	0.8156	0.0046	0.0738	0.377	2.584	0.275
rs11174811	0.1467	0.0047	0	1.2742	0.0336	-1.3077	0.0255	0.136	0.622	0.733
rs3021529	0.1567	0.0057	0.0001	1.2035	0.0399	-1.2604	0.0266	0.147	0.594	0.743
rs3759292	0.1552	0.2003	0.1136	-0.7408	0.3899	0.1121	0.0832	0.176	14.129	0.001
rs237911	0.2718	0.0315	0.0485	-1.1798	0.7611	-0.0238	0.0864	0.266	2.701	0.259
rs2228485	0.4217	0.0238	0.0149	-1.1187	0.7285	-0.0313	0.086	0.437	3.486	0.175

[truncated: 1 more sheets: S14 Data at a glance ]
